# Supplementary material for: Two Nicotiana occidentalis accessions enable gene identification for Type II hybrid lethality by the cross to N. sylvestris
Source: Sci Rep. 2021 Aug 24;11:17093. doi: 10.1038/s41598-021-96482-6 (PMC8384851; doi:10.1038/s41598-021-96482-6)
Supplement: Supplementary file 3 — Supplementary Tables. [file 41598_2021_96482_MOESM3_ESM.xlsx]

## Sheet: File Information
Two Nicotiana occidentalis accessions enable gene identification for Type II hybrid lethality by the cross to N. sylvestris
Kenji Kawaguchi1,§, Yuichiro Ohya1, Maho Maekawa2, Takahiro Iizuka1, Akira Hasegawa2, Kumpei Shiragaki1, Hai He1, Masayuki Oda1,3, Toshinobu Morikawa1,3, Shuji Yokoi1,3,4, Takahiro Tezuka1,3,*
1Graduate School of Life and Environmental Sciences, Osaka Prefecture University, Sakai, Osaka 599-8531, Japan
2School of Life and Environmental Sciences, Osaka Prefecture University, Sakai, Osaka 599-8531, Japan
3Education and Research Field, College of Life, Environment, and Advanced Sciences, Osaka Prefecture University, Sakai, Osaka 599-8531, Japan
4Bioeconomy Research Institute, Research Center for the 21st Century, Osaka Prefecture University, Sakai, Osaka 599-8531, Japan
§Present address: NARO Hokkaido Agricultural Research Center, Memuro Research Station, 9-4 Shinsei-minami, Memuro, Kasai, Hokkaido 082-0081, Japan
*Corresponding author: Takahiro Tezuka
Email: tezuka@plant.osakafu-u.ac.jp
Supplementary Tables included in this file: Tables S1-S4

## Sheet: Table S1
Supplementary Table S1. Description and polymorphic information content (PIC) values for SSR markers
Marker	N. tabacum linkage group by Bindler et al.13	No. of alleles	PIC value
PT1085n	2	3	0.53
PT30138	3	2	0.325
PT30107	4	4	0.57
PT30111	5	4	0.641
PT54529	6	4	0.641
PT30165	7	3	0.407
PT30485	8	2	0.215
PT50141	10	3	0.57
PT60369	12	4	0.502
PT30422	14	3	0.502
PT60939	15	2	0.215
PT60002	16	2	0.215
PT30243	18	4	0.641
PT52749	19	4	0.641
PT30421	20	4	0.57
PT50352	21	4	0.641
PT50911	22	4	0.641
PT20445n	23	4	0.641
PT52080	24	2	0.215
Mean	-	3.3	0.541

## Sheet: Table S2
Supplementary Table S2. Conventional crossings of wild Nicotiana spp. with N. tabacum and its progenitors
Cross combination	No. of flowers pollinated	No. of capsules obtained	No. of seeds sown	No. of plants			Lethality type
				Total	Viable	Inviable
Nicotiana sp. PI 271991 × N. tabacum	20	16 (80%a)	386	0 (0%d)	-	-	-
N. tabacum × Nicotiana sp. PI 271991	25	2b (8%)	-	-	-	-	-
PI 271991 × N. sylvestris	39	0c (0%)	-	-	-	-	-
N. sylvestris × PI 271991	21	0 (0%)	-	-	-	-	-
PI 271991 × N. tomentosiformis	82	2c (2%)	101	0 (0%)	-	-	-
N. tomentosiformis × PI 271991	20	0 (0%)	-	-	-	-	-
Nicotiana sp. PI 555687 × N. tabacum	29	29 (100%)	443	407 (92%)	0	407	Ⅱ
PI 555687 × N. sylvestris	37	0 (0%)	-	-	-	-	-
N. sylvestris × PI 555687	8	0 (0%)	-	-	-	-	-
PI 555687 × N. tomentosiformis	54	15 (28%)	736	23 (3.1%)	23	0	-
Nicotiana sp. PI 555689 × N. tabacum	40	40 (100%)	453	73 (16%)	0	73	Ⅱ
PI 555689 × N. sylvestris	24	4 (17%)	485	4 (0.8%)	4e	0	-
PI 555689 × N. tomentosiformis	18	3 (17%)	494	2 (0.4%)	0	2	Ⅱ
PI 271991	18	9 (50%)	201	190 (95%)	190	0	-
PI 555687	10	7 (70%)	269	237 (88%)	237	0	-
PI 555689	19	11 (58%)	217	194 (89%)	194	0	-
a Percentage of capsules obtained.
b The capsules contained powdery seeds which obviously could not germinate.
c Ovaries enlarged, but dropped at 7 days after pollination.
d Percentage of seed germination.
e Not hybrids as revealed by morphology and RAPD analysis.

## Sheet: Table S3
Supplementary Table S3. Production of hybrid seedlings between Nicotiana sp. PI 271991 and N. tabacum through ovule culture
Timing of ovule culture (Days after pollination)	No. of ovaries used	No. of ovules cultured	No. of hybrids obtained
7	3	300	0
8	9	633	1
9	4	300	0
10	8	787	0
14	1	124	0
16	1	147	0

## Sheet: Table S4
Supplementary Table S4. Confirmation of hybridity by RAPD analysis using 20 random primers
Cross combination	No. of primers showing clear and scorable bands	No. of bands specific to each maternal parent			No. of bands specific to each paternal parent			No. of monomorphic bands
		Maternal parent	Plants obtained after the cross		Paternal parent	Plants obtained after the cross		Parents	Plants obtained after the cross
N. occidentalis PI 555541 × N. sylvestris	20	63	63		57	57		57	57
Nicotiana sp. PI 555687 × N. tomentosiformis	20	51	51		46	46		53	53
Nicotiana sp. PI 555689 × N. sylvestris	20	64	64		48	0		37	37
N. occidentalis PI 555690 × N. sylvestris	19	46	46		40	40		59	59
